# Supplementary material for: A Zebrafish-Based Platform for High-Throughput Epilepsy Modeling and Drug Screening in F0
Source: Int J Mol Sci. 2024 Mar 4;25(5):2991. doi: 10.3390/ijms25052991 (PMC10931767; doi:10.3390/ijms25052991)
Supplement: Supplementary file 1 [file ijms-25-02991-s001.zip]

Archive with 1 entries (1 files):
- ijms-2756823-supplementary.pdf
